# Supplementary material for: Derivation of Rhesus Monkey Parthenogenetic Embryonic Stem Cells and Its MicroRNA Signature
Source: PLoS One. 2011 Sep 26;6(9):e25052. doi: 10.1371/journal.pone.0025052 (PMC3180378; doi:10.1371/journal.pone.0025052)
Supplement: Table S2 — Absolute counts of known miRNAs in Pa2.2 and Pa3. (XLS) [file pone.0025052.s003.xls]

## Sheet: Sheet1
miRNA	Pa2.2	Pa3
mml-let-7a	94373	80759
mml-let-7b	11205	22071
mml-let-7c	38492	58427
mml-let-7d	1807	3048
mml-let-7e	4266	5566
mml-let-7f	44163	59871
mml-let-7g	4229	7018
mml-let-7i	2644	4460
mml-miR-1	3887	13886
mml-miR-100	1283	2405
mml-miR-101	47278	46746
mml-miR-103	152033	139154
mml-miR-105	2930	5612
mml-miR-106a	10364	21520
mml-miR-106b	33090	34378
mml-miR-107	331	254
mml-miR-10a	12267	15889
mml-miR-10b	3789	6147
mml-miR-1224	21	64
mml-miR-1224*	0	0
mml-miR-1225-3p	0	0
mml-miR-1225-5p	0	0
mml-miR-1226	0	1
mml-miR-1227	0	0
mml-miR-122a	168	55
mml-miR-1230	0	1
mml-miR-1232	0	0
mml-miR-1233	0	0
mml-miR-1234	0	2
mml-miR-1235	0	0
mml-miR-1239	0	0
mml-miR-1240	1	1
mml-miR-1241	0	0
mml-miR-124a	37	61
mml-miR-125a-3p	222	178
mml-miR-125a-5p	4232	5282
mml-miR-125b	7193	12683
mml-miR-126	2639	2421
mml-miR-127	41500	22765
mml-miR-128a	1586	1953
mml-miR-128b	1453	1801
mml-miR-129	1730	2233
mml-miR-129-3p	0	0
mml-miR-129-5p	1730	2233
mml-miR-130a	10074	12080
mml-miR-130b	17407	19470
mml-miR-132	204	384
mml-miR-133a	0	0
mml-miR-133b	0	1
mml-miR-133c	3	13
mml-miR-134	84787	42577
mml-miR-135a	1760	1833
mml-miR-135b	992	554
mml-miR-136	841	529
mml-miR-137	13	9
mml-miR-138	1012	1348
mml-miR-139-3p	32	20
mml-miR-139-5p	13	7
mml-miR-140-3p	40392	43752
mml-miR-140-5p	1778	2159
mml-miR-141	6422	3978
mml-miR-142-3p	135	192
mml-miR-142-5p	7	21
mml-miR-143	68082	120404
mml-miR-144	1	0
mml-miR-145	10	33
mml-miR-146a	4092	10719
mml-miR-146b-3p	0	0
mml-miR-146b-5p	68547	65238
mml-miR-147a	0	0
mml-miR-147b	3	1
mml-miR-148a	114333	129025
mml-miR-148b	6451	7093
mml-miR-149	2720	3015
mml-miR-150	4	0
mml-miR-151-3p	55938	52259
mml-miR-151-5p	2637	2998
mml-miR-152	2105	4042
mml-miR-153	15	12
mml-miR-154	48	24
mml-miR-155	2532	2853
mml-miR-15a	2240	1909
mml-miR-15b	1944	1456
mml-miR-16	6741	5256
mml-miR-17-3p	1687	1443
mml-miR-17-5p	39927	40832
mml-miR-18	13909	18590
mml-miR-181a	2325	4674
mml-miR-181a*	33	50
mml-miR-181b	1465	3039
mml-miR-181c	45	105
mml-miR-181d	180	358
mml-miR-182	611381	178708
mml-miR-183	305894	95720
mml-miR-184	790	1397
mml-miR-185	2255	3317
mml-miR-186	16251	19273
mml-miR-187	7003	5710
mml-miR-188	41	144
mml-miR-18b	4437	12544
mml-miR-190a	354	386
mml-miR-190b	66	64
mml-miR-191	31921	27378
mml-miR-192	4151	3072
mml-miR-193a-3p	5	4
mml-miR-193a-5p	86	122
mml-miR-193b	312	400
mml-miR-194	227	215
mml-miR-195	322	286
mml-miR-196a	4255	6871
mml-miR-196b	1374	2327
mml-miR-197	296	374
mml-miR-198	0	0
mml-miR-199a	1111	1810
mml-miR-199a-3p	5638	10056
mml-miR-199a-5p	1111	1810
mml-miR-19a	2621	2275
mml-miR-19b	4475	5413
mml-miR-200a	1343	1189
mml-miR-200c	80340	55989
mml-miR-203	1000	937
mml-miR-204	104	104
mml-miR-205	293	187
mml-miR-206	1083	978
mml-miR-208a	0	0
mml-miR-208b	0	0
mml-miR-20a	55226	57592
mml-miR-20b	54423	128969
mml-miR-21	539310	809512
mml-miR-210	1469	371
mml-miR-211	7	12
mml-miR-212	10	34
mml-miR-214	261	355
mml-miR-215	15	12
mml-miR-216a	3	5
mml-miR-216b	2	2
mml-miR-217	0	0
mml-miR-218	540	648
mml-miR-219	3	2
mml-miR-219-3p	57	48
mml-miR-219-5p	0	0
mml-miR-22	1017	2008
mml-miR-221	2930	5748
mml-miR-222	1530	3525
mml-miR-223	0	0
mml-miR-224	348	943
mml-miR-23a	350	599
mml-miR-23b	371	626
mml-miR-24	27608	46884
mml-miR-24*	1	14
mml-miR-25	9201	7429
mml-miR-26a	12626	11987
mml-miR-26b	1443	1282
mml-miR-27a	3211	5733
mml-miR-27b	15166	21681
mml-miR-28	1471	2995
mml-miR-296-3p	165	284
mml-miR-296-5p	10	9
mml-miR-297	0	0
mml-miR-298	0	0
mml-miR-299-3p	5641	2177
mml-miR-299-5p	50	29
mml-miR-29a	3093	6684
mml-miR-29b	323	546
mml-miR-29c	13	19
mml-miR-301a	733	634
mml-miR-301b	448	396
mml-miR-302a	21201	21353
mml-miR-302b	1566502	1486908
mml-miR-302c	26381	24729
mml-miR-302d	13493	13600
mml-miR-30a-3p	2439	4294
mml-miR-30a-5p	16176	29503
mml-miR-30b	202	247
mml-miR-30c	1222	1426
mml-miR-30d	72637	83052
mml-miR-30e	63844	63003
mml-miR-31	384	452
mml-miR-32	876	662
mml-miR-320	10928	11127
mml-miR-323-3p	703	341
mml-miR-323-5p	90	43
mml-miR-324-3p	290	330
mml-miR-324-5p	47	80
mml-miR-325	0	0
mml-miR-329	50	13
mml-miR-330-3p	423	296
mml-miR-330-5p	232	224
mml-miR-331-3p	23	56
mml-miR-331-5p	374	428
mml-miR-335	348	776
mml-miR-337-3p	376	115
mml-miR-337-5p	153	23
mml-miR-338-3p	11	28
mml-miR-338-5p	33	28
mml-miR-339-3p	2634	7735
mml-miR-339-5p	226	143
mml-miR-33a	431	369
mml-miR-33b	0	7
mml-miR-340	6429	6409
mml-miR-342-3p	740	765
mml-miR-342-5p	963	1168
mml-miR-345	0	0
mml-miR-346	1	0
mml-miR-34a	153	211
mml-miR-34b	33	35
mml-miR-34c-3p	9	20
mml-miR-34c-5p	68373	106441
mml-miR-361-3p	1052	1580
mml-miR-361-5p	1322	2469
mml-miR-362-3p	1	4
mml-miR-362-5p	414	603
mml-miR-363	61273	123012
mml-miR-365	18	25
mml-miR-367	9822	14344
mml-miR-369-3p	5048	2400
mml-miR-369-5p	270	142
mml-miR-370	17421	6714
mml-miR-371-3p	0	0
mml-miR-371-5p	252	153
mml-miR-372	1005	479
mml-miR-373	3320	1652
mml-miR-374a	408	855
mml-miR-374b	2448	4111
mml-miR-375	151	10
mml-miR-376a	1490	360
mml-miR-376b	662	113
mml-miR-376c	619	183
mml-miR-377	175	75
mml-miR-378	411912	571509
mml-miR-379	147533	83325
mml-miR-380	2253	894
mml-miR-381	51371	19440
mml-miR-382	5219	3542
mml-miR-383	4	0
mml-miR-384	0	0
mml-miR-409-3p	11967	4318
mml-miR-409-5p	531	203
mml-miR-410	1964	806
mml-miR-411	10764	4446
mml-miR-412	19	5
mml-miR-421	1453	2108
mml-miR-422a	0	0
mml-miR-423-3p	9512	8979
mml-miR-423-5p	4208	4904
mml-miR-424	160	401
mml-miR-425	5003	4967
mml-miR-429	3144	2630
mml-miR-431	352	153
mml-miR-432	19526	8550
mml-miR-433	210	149
mml-miR-448	403	302
mml-miR-449a	5	2
mml-miR-449b	0	0
mml-miR-450a	29	40
mml-miR-450b-3p	0	0
mml-miR-450b-5p	1	166
mml-miR-451	5	4
mml-miR-452	4625	10547
mml-miR-453	9	4
mml-miR-454	186	181
mml-miR-455-3p	82	68
mml-miR-455-5p	168	222
mml-miR-484	342	335
mml-miR-485-3p	127	57
mml-miR-485-5p	505	215
mml-miR-486-3p	6	26
mml-miR-486-5p	538	519
mml-miR-487a	0	0
mml-miR-487b	168	65
mml-miR-488	22	39
mml-miR-489	3	2
mml-miR-490-3p	3	6
mml-miR-490-5p	0	3
mml-miR-491-3p	8	5
mml-miR-491-5p	28	17
mml-miR-492	0	0
mml-miR-493	14201	4132
mml-miR-494	892	628
mml-miR-495	94	42
mml-miR-496	21	10
mml-miR-497	116	89
mml-miR-498	0	1
mml-miR-499-3p	0	5
mml-miR-499-5p	43	43
mml-miR-500	28	41
mml-miR-501	22	33
mml-miR-502-3p	110	194
mml-miR-502-5p	15	25
mml-miR-503	37	125
mml-miR-504	92	167
mml-miR-505	100	178
mml-miR-506	20	10
mml-miR-507	1	0
mml-miR-508	2	7
mml-miR-509	1	12
mml-miR-510	0	0
mml-miR-511	0	0
mml-miR-512-3p	55	48
mml-miR-512-5p	4	2
mml-miR-513a	0	1
mml-miR-513b	0	0
mml-miR-514	72	1
mml-miR-516	4	3
mml-miR-516a-3p	0	0
mml-miR-516a-5p	0	2
mml-miR-517	3	0
mml-miR-518a-3p	2	1
mml-miR-518a-5p	1	0
mml-miR-518b	1	4
mml-miR-518c	2	3
mml-miR-518e	0	0
mml-miR-518f	1	3
mml-miR-519a	2	0
mml-miR-519b	1	1
mml-miR-519c	1	2
mml-miR-519d	0	0
mml-miR-520a	1	3
mml-miR-520g	0	0
mml-miR-521	0	0
mml-miR-523a	1	1
mml-miR-523b	0	0
mml-miR-524	6	3
mml-miR-525	0	0
mml-miR-526b	1	0
mml-miR-532-3p	38	80
mml-miR-532-5p	1649	2889
mml-miR-539	114	35
mml-miR-541	354	113
mml-miR-542-3p	948	1405
mml-miR-542-5p	17	31
mml-miR-543	277	112
mml-miR-544	2	0
mml-miR-545	5	22
mml-miR-548a	0	0
mml-miR-548b	1	0
mml-miR-548c	0	0
mml-miR-548d-3p	0	0
mml-miR-548d-5p	0	0
mml-miR-548e	0	0
mml-miR-548f	0	0
mml-miR-549	0	0
mml-miR-550	10	17
mml-miR-551a	17	25
mml-miR-551b	0	1
mml-miR-552	0	1
mml-miR-553	0	0
mml-miR-554	0	0
mml-miR-556-3p	0	0
mml-miR-556-5p	0	0
mml-miR-557	0	0
mml-miR-558	0	0
mml-miR-562	0	0
mml-miR-563	0	0
mml-miR-567	0	0
mml-miR-568	0	0
mml-miR-569	0	0
mml-miR-570	0	0
mml-miR-571	0	0
mml-miR-572	1	0
mml-miR-573	0	0
mml-miR-576-3p	129	134
mml-miR-576-5p	21	13
mml-miR-577	439	381
mml-miR-578	1	0
mml-miR-579	1	0
mml-miR-580	5	8
mml-miR-581	0	0
mml-miR-582-3p	52	80
mml-miR-582-5p	4	6
mml-miR-583	0	0
mml-miR-584	160	68
mml-miR-586	0	1
mml-miR-587	0	0
mml-miR-589	3	5
mml-miR-590-3p	54	157
mml-miR-590-5p	3	8
mml-miR-592	3	1
mml-miR-593	0	0
mml-miR-595	0	0
mml-miR-597	0	0
mml-miR-598	9670	6459
mml-miR-599	0	0
mml-miR-600	0	0
mml-miR-601	0	0
mml-miR-603	0	0
mml-miR-604	0	0
mml-miR-605	0	0
mml-miR-607	0	0
mml-miR-609	0	2
mml-miR-611	0	0
mml-miR-612	0	0
mml-miR-615-3p	4	8
mml-miR-615-5p	1	3
mml-miR-616	1	3
mml-miR-618	0	0
mml-miR-619	0	0
mml-miR-622	0	0
mml-miR-624	20	10
mml-miR-625	1	0
mml-miR-626	0	0
mml-miR-627	0	0
mml-miR-628-3p	0	1
mml-miR-628-5p	333	407
mml-miR-631	0	0
mml-miR-632	1	0
mml-miR-633	0	0
mml-miR-636	4	2
mml-miR-638	0	0
mml-miR-639	0	0
mml-miR-640	0	0
mml-miR-642	0	2
mml-miR-643	0	0
mml-miR-644	0	0
mml-miR-648	0	0
mml-miR-649	0	0
mml-miR-650a	0	0
mml-miR-650b	0	0
mml-miR-650c	0	0
mml-miR-650d	0	0
mml-miR-651	0	0
mml-miR-652	1348	2318
mml-miR-653	49	10
mml-miR-654-3p	2920	1312
mml-miR-654-5p	1455	695
mml-miR-656	55	20
mml-miR-657	0	0
mml-miR-660	124	136
mml-miR-661	0	0
mml-miR-662	0	0
mml-miR-663	0	2
mml-miR-664	0	0
mml-miR-665	8	0
mml-miR-668	47	17
mml-miR-670	98	67
mml-miR-671-3p	26	27
mml-miR-671-5p	2421	3962
mml-miR-675	0	3
mml-miR-7	7651	6901
mml-miR-708	1445	1235
mml-miR-711	0	0
mml-miR-758	947	289
mml-miR-759	0	0
mml-miR-760	18	39
mml-miR-761	0	0
mml-miR-762	0	0
mml-miR-764	0	0
mml-miR-765	0	0
mml-miR-767-3p	14	28
mml-miR-767-5p	2774	5661
mml-miR-770-5p	0	5
mml-miR-802	0	0
mml-miR-874	357	297
mml-miR-875-3p	0	0
mml-miR-875-5p	0	0
mml-miR-876-3p	0	0
mml-miR-876-5p	0	0
mml-miR-877	1204	1566
mml-miR-885-3p	3	8
mml-miR-885-5p	0	0
mml-miR-887	211	278
mml-miR-888	0	0
mml-miR-889	12371	3909
mml-miR-890	0	0
mml-miR-891	0	0
mml-miR-892	1	0
mml-miR-892b	0	0
mml-miR-9	26304	25503
mml-miR-920	0	0
mml-miR-922	0	0
mml-miR-924	0	0
mml-miR-92a	47656	54316
mml-miR-92b	8907	10907
mml-miR-93	149709	133512
mml-miR-933	0	2
mml-miR-934	2	1
mml-miR-936	0	0
mml-miR-937	1	2
mml-miR-938	0	0
mml-miR-939	8	0
mml-miR-940	15	7
mml-miR-942	1050	1958
mml-miR-944	0	0
mml-miR-95	220	102
mml-miR-96	2560	1077
mml-miR-98	300	470
mml-miR-99a	136	158
mml-miR-99b	112323	118711
mml-miR-99b	10029.2	10146.9
