# Supplementary material for: Derivation of Rhesus Monkey Parthenogenetic Embryonic Stem Cells and Its MicroRNA Signature
Source: PLoS One. 2011 Sep 26;6(9):e25052. doi: 10.1371/journal.pone.0025052 (PMC3180378; doi:10.1371/journal.pone.0025052)
Supplement: Table S4 — Novel miRNAs in Pa2.2 and Pa3. (XLS) [file pone.0025052.s005.xls]

## Sheet: Sheet1
location	mfe	seq	seq(5p)	seq(3p)	P2			P3
					count	count(5p)	count(3p)	count	count(5p)	count(3p)	Annotation
chr10:35967492:35967589:+	-28.1	CATGAAGGAAGCAATGGTTCAGGTTAGTTGGGCTTTGCTGGGTGTGGAGAGGCATAGCTAGCTGTTGGAGGTGATGAACTGTCTGAGCCTGACCTCGT	-	GGAGGTGATGAACTGTCTGAGC	2043	-	2041	1603	-	1603
chr10:87993356:87993435:+	-39.8	GGCCCGGGGCTCGAGGGGCGTCGGGGCCAGGGAAGCTTTCAATACCGCTCTCTGACACACGCCCTCCTGCTCTGGGACCC	TCGAGGGGCGTCGGGGCCAGGGAAGC	TCTCTGACACACGCCCTCCTGC	525	179	346	1039	414	625
chr10:32419796:32419874:-	-33.6	GATGAAGGGATGCAGCCAGCAGTGGGACCTAAGGTTCTAGAATGGCCTAGATCCCCATCTGGCTCTGTTCTTTCATTGG	TGCAGCCAGCAGTGGGACCTAAG	CTAGATCCCCATCTGGCTCTGTT	124	114	10	77	74	3
chr10:84714582:84714655:-	-35.3	TGAAGCTCCTTCTGAAAGAGCAGTTGGTGTTTATTTTTTACTAAACAGCAATCGCTCTTTTGGAAGGAACTTGA	TCTGAAAGAGCAGTTGGTGTTT	AACAGCAATCGCTCTTTTGGA	150	110	40	336	235	101
chr11:54224976:54225054:+	-26.56	CTTTTCTCACTCGCCCACTGGACTCTGCAGAAAACTAAACTGATTCATTCAGCAAGTGTCTAGTGAGCAGTGAGCACTC	TCGCCCACTGGACTCTGCAGAA	-	30	30	-	40	40	-
chr11:54255172:54255247:+	-29.4	AAGCTTCAGGTTCCTCTTCTGTGGTACAAGCTGGCTAAGATTTCAGCTGCCTGCACCAAGGGGAGCATGAGGACTG	TTCCTCTTCTGTGGTACAAGCTGG	-	39	39	-	32	32	-
chr11:105706113:105706195:+	-57.8	GGAAGAGTCAAGTCAAGGCCACAGGTCCTACAACAGGGCTGGAAAGCACACCTGTGGGACCTCTGGCCTTGGCTTGACTCTTT	-	TGTGGGACCTCTGGCCTTGGC	114	-	114	173	-	173	hsa-mir-3922
chr11:51488744:51488822:-	-34.01	GATATCTGTGTTGGGGGAATGCTGGACGTGAGCTTGCGCTAGGGTTCCCAGCTCACCCCAGTCTGCCTCCACAGATGGA	TTGGGGGAATGCTGGACGTGAGC	-	40	40	-	63	63	-
chr12:41976854:41976930:+	-44.6	TTCAGTGGCCTTCTGTGAGTCCTATGCAGAACTCATAGGGGTGCTCTGTGCAGAACTCATAGAAGGCCACTGTACTC	TTCTGTGAGTCCTATGCAGAAC	TCTGTGCAGAACTCATAGAAGGC	325	1	324	254	1	253
chr12:97161781:97161880:+	-27.1	ATATCAAGGCCCCTTCCCAGTCCCACTCCACTCCTGTGATTCCGTGATGAACCGGGCGCCTTGCAGAGGTCGATGATGATTGGTAAAAGGTCTGATTGCA	-	GGTCGATGATGATTGGTAAAAGG	48	-	48	31	-	30
chr12:4550806:4550896:-	-27	AAACATAATTAAGAACCAAGAATGGGCTGCCCTTGGGGAAAGAGGATCTAGGATCCAGTTGGTGCAGCTTATGGCTTGTCCCTGTGTGTAC	AAGAACCAAGAATGGGCTGC	-	123	122	-	246	246	-
chr12:71005068:71005150:-	-28.1	AGACGTGTCATCCCCAGATACAGTGGACAATATGCTATTATAATTGTATGGCATTGTCCTTGCTGTTTGGAGATAATACTGCT	CCCAGATACAGTGGACAATATGCT	CATTGTCCTTGCTGTTTGGAGA	129	-	129	218	1	217	hsa-mir-2355
chr13:75089538:75089619:+	-50.3	TCCCTGGGCATCCTGGGCTTTGGCAGACAGCTCTTTGCCTCTCATACAGCTGTTGAGCTGAGCCCAGGGTGCCCTGGGTTCT	TCCTGGGCTTTGGCAGACAGCT	TGTTGAGCTGAGCCCAGGGTGC	465	444	21	314	309	5
chr13:96701020:96701102:-	-38.4	CCTCCCACAGGCTTCCCTGCAGCCAGTGCCCCTTCCATCCAGCTGGAAGATGAGGGGGCTCTGACTGTCTAGGAAGAATGGAG	-	TGAGGGGGCTCTGACTGTCTAGG	58	-	58	63	-	63
chr13:111712248:111712342:-	-24.2	AAAGCAACCTAAGAACCAAGAATGGGCTGCCCTTGGGGAAAGAGGATCTAGAATCCGGTTGATGCAGCTTATGGCTTCAGCTTATGGCTTGTCAC	AAGAACCAAGAATGGGCTGC	-	122	122	-	246	246	-
chr13:118015549:118015620:-	-45.9	GGCCCATGGAGCATGAGTGAGTGAGGGCCCGCTCACCGCCTTGGGACCTCACTCACTCACGCCCTATGGGAT	-	TTGGGACCTCACTCACTCACGC	169	-	169	255	-	255
chr16:11829804:11829901:+	-38.9	TTGGGCAAGGTGCGGGGCTAGGGCTAACAGCAGTCTTACTGAAGGTTTCCTGGAAACCACGCACATGCTGTTGCCACTAACCTCAACCTTACTCGGTC	TGCGGGGCTAGGGCTAACAGC	ATGCTGTTGCCACTAACCTCAACC	9668	9565	103	16269	16179	90	hsa-mir-744
chr16:63179057:63179140:-	-65.8	CCGTCCTGCCGCCCCCGCCTCCTCGCCCCCCCCGGCCCGGGGCGCTGGTGCTGGGGGGGGCCGGCGGCGGCGGCGGCTTCCTCC	-	GGGGGGCCGGCGGCGGCGGC	165	-	165	110	-	110
chr16:70301595:70301674:-	-34.2	GGCCTCCTAAGCCAGGGATTGTGGGTTCGAGTCCCACCTGGGGTGGGACTGTGCTCCCAAGATAACTTTTGGTGTTGGCA	-	GACTGTGCTCCCAAGATAACTTTT	117	-	117	116	-	115
chr17:28813564:28813642:-	-27	GGGTTTGGATTGTTGTACTTTTTTTTTTGTTCGTTGCATTTTTAGGAACAAAAAAAAAAGCCCAACCCTTCACACCACT	TGTTGTACTTTTTTTTTTGTTC	ACAAAAAAAAAAGCCCAACCCT	341	335	6	244	242	2	hsa-mir-3613
chr17:90323129:90323209:-	-45	CGGGACGGGGAGGACTGCTGGAGGACCGCAGAGAAATGAGCCTACTCCTCTGGGGCCCTGGGCAGACCTCCCAGTTCCTGT	AGGACTGCTGGAGGACCGCAGAG	TCTGGGGCCCTGGGCAGACCTCC	143	134	9	128	121	7
chr18:2383287:2383365:+	-34	GTAGAGCGCCTCGTTGTCGATGCAGTAGGTCTCGTCCGTGTTCTCCACCAGCTGGTGCACCGACAGCGTGGCGTTGTAG	TCGTTGTCGATGCAGTAGGTCTC	-	47	47	-	35	35	-
chr18:15935565:15935655:+	-55.6	CCGGGCGGGGCGGGTCCGGCCGCCTCCGTGCCCGGCCGGCAGCCCCCGGCCTTAAAGCGCGGGCTGTCCGGAGGGGTCGGCCTTCCCACCG	-	CGGGCTGTCCGGAGGGGTCGGC	70	-	70	93	-	93
chr19:61698713:61698804:+	-45.6	TGGGCATCTGAGGGGCATAGGCTTGAGCAGAGGGAGACTGGGTCTGGGCCCCCTGTGACGCCCCTGCCTCCCCTGGCCCCACAGAGCACCAT	AGGGGCATAGGCTTGAGCAGAGG	-	38	38	-	58	58	-
chr19:1898070:1898152:-	-38.5	TCCTCAAGGGCATGGAGCTCAGCGTGCTGGACTCACTCAATGCCAGGATGGCCCGGCCGCAGGGCTCCTCCGTCCATGATGGT	CATGGAGCTCAGCGTGCTGGAC	-	44	44	-	61	61	-
chr1:5313874:5313948:+	-38.5	GCCGCCTGGCACTGCTGCCCTGATAGTCGGCTCTGAGTTGGAGGCCAGCTTCCATGGCAGCATCGTCAGTGGGCG	ACTGCTGCCCTGATAGTCGG	-	61	61	-	100	100	-
chr1:17505345:17505431:+	-28.9	TAGGGTGCAAGCGTTCGGGCTTCAGTCCCTTAAATTACCCTTCTTTGGAAGGAATAATGGACTTGGAGTCAGAAGGCTAGATTTCAA	-	AATGGACTTGGAGTCAGAAGGC	70	-	70	90	-	90
chr1:19484889:19484964:+	-24.5	GGCTTTCGGGTTTGCCTCACATGTGCAGGGTCCCTGGTTCGAGACCGACTGTGCATGCGTGGCGTTTTATTTCTTT	-	ACCGACTGTGCATGCGTGGCGTT	1018	-	1008	781	-	777
chr1:133595548:133595629:+	-41.6	GACGCTGGACTGCGAGGCCGTGTACTGCTGGTCGTGCTGGGACGACATGCGGCAGCGGTGCCCGGTCTGCACGCCCCGCGAG	TGCGAGGCCGTGTACTGCTGGTCG	-	40	40	-	60	60	-
chr1:177443834:177443915:+	-42.3	TACCATCTTCTTCTTCCTGCCTGTTCATAAATATACTGCCTGTTCATAATATTTATGAACAGGCAGGAAGAAGAAAAAGAAA	-	ATTTATGAACAGGCAGGAAGAA	57	-	57	60	-	60
chr1:6543835:6543915:-	-45.3	TGGGACAGACGTTAATCATTGGTCTCTGTGTCCTCTTTCTAGCCCAGGATGGAGACCAGTGATTAATGTCTGCCCTGGACA	GTTAATCATTGGTCTCTGTGTCC	ATGGAGACCAGTGATTAATGTCT	179	168	11	238	219	19
chr1:70976129:70976208:-	-46.8	GTGAATTTCATCCTTCTATAAATTCATCCATCACATTATCTAGAATGGTGATGGGTGAATTTGTAGAAGGATGAGAGTCA	-	TGATGGGTGAATTTGTAGAAGG	1036	-	1036	529	-	529
chr1:158332926:158333000:-	-49.4	GACCAGCTCTGTTGGGACAAGAGAACGGTCTTGTTTTGGAAGGAAGACCGTCGTTTTGTCCCAAGAGAGCTGGTA	GTTGGGACAAGAGAACGGTCTT	-	64	63	1	107	107	-	hsa-mir-1262
chr1:177443834:177443915:-	-45.9	TTTCTTTTTCTTCTTCCTGCCTGTTCATAAATATTATGAACAGGCAGTATATTTATGAACAGGCAGGAAGAAGAAGATGGTA	-	ATTTATGAACAGGCAGGAAGAA	58	-	58	60	-	60
chr1:197819083:197819164:-	-44.3	GTTCCCCGTGAGTGCTCCAGGGCTGCGCCTGAGCCTGTGTCATGGAACTCAGGAGTGAGCCTTGGGGTTGGCACCGGGACCA	AGTGCTCCAGGGCTGCGCCTGA	-	62	62	-	36	36	-
chr1:205580537:205580616:-	-22	TACATAAACATATGGAGGTCTCTGTCTGGCTTAGGACAGCTGGCTAAGTCTGATCGTTCCCCTCCATACAACCTTTAAAA	TATGGAGGTCTCTGTCTGGCT	TCTGATCGTTCCCCTCCATACA	473	250	223	492	279	213	cfa-mir-1843
chr1:212022320:212022395:-	-34.6	GGTTTCAGGGAGTGTACTTCCTGAGGCCTCTGGGTATAAAATTCCTGTGGCCTCTGGGTGTGTACCCTCTGTGGCT	AGTGTACTTCCTGAGGCCTCTGG	TGTGGCCTCTGGGTGTGTACC	240	195	45	242	169	73
chr20:87818403:87818477:+	-45.3	TGGTGGCTGGTGTGGCTGTGTGCTGAGGGTCTGTGGTCCCTGCGACTCTCAGGATGCCGCTGCACGTGCCGCCAC	TGTGGCTGTGTGCTGAGGGTC	-	2017	2017	-	2641	2641	-
chr2:80519810:80519882:+	-41	GATCACCAGATTATCTACAAGGGAATTTTTTTAATTTTTAAAATTCCCTTATGGATAATCTGGTGATCAGGTT	TTATCTACAAGGGAATTTT	AATTCCCTTATGGATAATCTGG	295	-	295	412	1	411	hsa-mir-3938
chr2:40118454:40118533:-	-29.3	CTGTTCTCTTGAGAGATCAGAGGCGCAGAGTGCGTCAATGTCAATGAAGCCTGTGCCTTTTACCTCTTTAAGAGCGTATG	GAGAGATCAGAGGCGCAGAGT	CCTGTGCCTTTTACCTCTTTA	1390	1385	5	1449	1446	3
chr2:53907346:53907425:-	-45.46	TCAGTGGTACTAATATGTCTAATGATTGCTAGGCACACCCACAGACACTAGCAGTCATTAGACACATTAGTATCACTGGA	TAATATGTCTAATGATTGCTAG	-	31	31	-	41	41	-
chr3:38674232:38674306:+	-38.3	GCCCAGGACCCCGGCCATGCACCTCTGCCTTGGGGATGGCATCCAGGTGGTGGTAGGTGGCCCAGGACCTGGCCG	CCGGCCATGCACCTCTGCCTTG	-	156	156	-	153	153	-
chr3:57920381:57920472:+	-49.4	TAGAGATTATCAGGCCTCATTCTACCTTCCAATCATTCTACCTTCCAAGGCTTTGAGACTTGGAAGGTAGAATGAGGCCTGACAATATCTGC	CAGGCCTCATTCTACCTTCCAA	TGGAAGGTAGAATGAGGCCTGA	36	2	34	37	1	36
chr3:106443245:106443327:+	-31.5	TGCTAAGTCCTTTCTTTCTATCCTAGTATAACTTGAAGAATTCAAATAGTCATGCTAGAACAGAAAGAATGGGAGTTGGCAAG	TTTCTTTCTATCCTAGTATAAC	CATGCTAGAACAGAAAGAATGGG	72	3	69	128	5	123	hsa-mir-3146
chr3:192875970:192876064:+	-18.3	CATAATAAACTGGCTGTGATGTTTGACTGAGTCAGGATGTGAATGAGGCTCGTTTAACAGAAAACTTAGTTAACAGTGACTGTTTTATTTTTTGC	TGGCTGTGATGTTTGACTGAGT	-	146	146	-	90	90	-
chr3:2598729:2598807:-	-45.9	GGGCAGGGACTGCGGGCTGTCAGCGCAAAGGATGAGAAGACAGGGCCTCCTGCATTGGCAGCCAGTGGTCCCTGTCACT	TGCGGGCTGTCAGCGCAAAGGATG	TCCTGCATTGGCAGCCAGTGGT	97	90	7	142	137	5
chr3:39860131:39860221:-	-47.4	GCCTGGAGGGTCTGAGGAGCTGTCTTAGTGGAGTCCCTTCCTCGAGGGCTCACTCTCCACTGGGCATGGCTCCCAGGTCCCCCGCCCCGCT	TCTGAGGAGCTGTCTTAGTGGAG	-	33	33	-	53	53	-
chr3:47372729:47372823:-	-39.9	AGCTGAACTCCGGGACTGGCCAGTGTTGAGAGGCGGAGACTTGGGCAATTGCTGGACGCTGCCCTGGGCATTGCACTTGTCTCGGTCTGACAGTG	CGGGACTGGCCAGTGTTGAG	-	47	47	-	38	37	-
chr3:57920379:57920471:-	-55.9	CAGATATTGTCAGGCCTCATTCTACCTTCCAAGTCTCAAAGCCTTGGAAGGTAGAATGATTGGAAGGTAGAATGAGGCCTGATAATCTCTACA	CAGGCCTCATTCTACCTTCCAA	TGGAAGGTAGAATGAGGCCTGAT	84	2	82	78	1	77
chr3:80708284:80708357:-	-23.4	ACAAGCAGAGTTGAATGATGTGAGCTGACCTGGCTGACCAGGTGGCTTGAGGAGTTGAACCGGATGGCCTTGTG	TTGAATGATGTGAGCTGACC	-	111	111	-	159	159	-
chr3:82226017:82226111:-	-40.9	AGCGCGGCCGGCTCAACATGCAGGTGGGCATTGGGATGGGCCCATCTCCCAACTGGGATGATGGACTCCTCTGCCGATGCTCAGCCTCCCCTGCC	-	TGGACTCCTCTGCCGATGCTCAGC	248	-	246	136	-	136
chr3:176724090:176724162:-	-43.3	GGATCTGGCACTGTGGTTCCTGTATGAAGACAGTAGCGGTGTCTTCATGCAGGAACCACATTTGTCTGGACCT	CTGTGGTTCCTGTATGAAGACA	-	2528	2528	-	1617	1617	-
chr4:26924019:26924111:+	-26.9	GTATAGTGGTTAGTACTCTGCGTTGTGGCCGCAGCAACCTCGGTTCGAATCCGAGTCACGGCAGTACCTTGACGTCGTGTGCGCTCACTTTTG	-	GTACCTTGACGTCGTGTGCG	68	-	67	70	-	69
chr4:33373086:33373166:+	-21.72	GTGGACCCTGACTTCTTTGCACTCATGCATTTATCCAATATTATCAAATAAAGGCATGACTGTAAAGAAGCCTAATAAATA	-	TAAAGGCATGACTGTAAAGAAGC	50	-	50	35	-	35
chr4:33409356:33409436:+	-33.94	TGTCTCATTTTCAGGTGTGGAAACTGAGGCAGGAGGTGGTGAAGTAACTTGCTCAGTTTGCACAGCTGGGAAGTGGAGCAG	TCAGGTGTGGAAACTGAGGCAG	-	53	53	-	34	34	-	hsa-mir-3934
chr4:38896652:38896741:+	-41.6	TGGAGCCCAGCTGGAAATGTTCTAGCCAAAAAAGTTTGCCAAGAACCATTGTGTCTTTTTTTTTGCTGGAACATTTCTGGTTGTGCTTCT	-	TTTTTTGCTGGAACATTTCTGG	109	-	109	120	-	120
chr4:125407856:125407939:+	-34.1	TCATATAAGGTCAACTCCAAACATTCAAAACGCATTGTTGAATGGAATTAGGTATTTTGAGTGTTTGGAATTGAACTTGTATGC	-	TATTTTGAGTGTTTGGAATTGA	36	-	36	32	-	32	hsa-mir-3145
chr4:128869861:128869951:+	-19.9	AAATGTGTTTTCCTCAACGCTCACAGTTACACTTCTTACTCTCAATCCATTCATATTGAAAATGATGAGTAGTGACTGATGAAGCACAAAT	-	GAAAATGATGAGTAGTGACTGATG	88	-	88	98	-	98	hsa-mir-3662
chr5:102714456:102714543:+	-29.2	GGTGGGTTGTGGGTTTGTGTTATTAGTCCAGCAAGTTTGGGATACACAAGCCTGTGTGGAGAATGATGTAAACTGACGTAATCGTACA	-	GAGAATGATGTAAACTGACG	247	-	247	304	-	304
chr5:105957321:105957396:+	-28.8	TTATATTTTATTCCTGTAACTGGGCCAGTTTCTGCCCTTAACTAAAACTGGATCAATTATAGGAGTGAAATAAAAG	TTCCTGTAACTGGGCCAGTTTC	AACTGGATCAATTATAGGAGT	58	5	53	66	5	61
chr5:144708317:144708405:-	-41.4	TCCTCTTGAGGTACCTGAATTACCAAAAGCTATGTATTCTGAAGTTATTGAAAATAAGAGCTTTTGGGAATTCAGGTAGTTCAGGAGTG	-	AAGAGCTTTTGGGAATTCAGGTAG	237	2	235	288	-	288	hsa-mir-3140
chr6:68319118:68319194:+	-44.9	GAGTGGGATTTAACATAATAGTGTGGACTGAATCACACACACATTTCAATCCACACTATTATGGTAAATCCCACTCA	TAACATAATAGTGTGGACTGA	-	54	54	-	100	100	-
chr6:72885052:72885132:+	-40.3	AGGGGTGGGCATGGGGACAGTTTTTGTAGTACAGTGCACAGTACTTTGTACAGTACAAAGCTGTCGCCATCCCCAACCCTG	ATGGGGACAGTTTTTGTAGTA	-	43	43	-	31	31	-
chr6:115873207:115873278:+	-29.3	GAATGGCAGCTGTGATGATGACAGAACTGAGCAGTCTCTGCCCCAGTGCTGGCCCTCAGCAGCAGCTGTTCA	TGTGATGATGACAGAACTGAGC	-	1416	1416	-	773	773	-
chr6:140789258:140789348:+	-59.7	GGGGATGTTATAAGGTAGATGGTCTTCTTGTGGAAGACCACAAAAGGTTAAATATTTGCACAAGAAGACCGTCTATCTTGTAACATCCCCC	TAAGGTAGATGGTCTTCTTGTG	-	70	70	-	108	108	-
chr6:167320742:167320828:+	-36.1	CAATAATCCCTAAGAAATAGGTCATTAACAGTAGTTAACGTTTACTTGTGATCTATGGTAATGACTGATTTCTTTGGGATTATTGCA	TAAGAAATAGGTCATTAACAGTAG	ATGGTAATGACTGATTTCTTTGG	75	71	4	82	70	12
chr6:173627092:173627172:+	-47.9	AGCCGGACTTGAGTGCCGCGGGGCCCAGCGGCTGTGCTGGCCACGTGCACCCGGCTGGGTTCCGCGGGCGCCGAACTGGGA	-	ACCCGGCTGGGTTCCGCGGGCGC	70	-	70	98	-	98
chr7:40783389:40783468:+	-46.7	AAAGTCAACAAAGCCTGCAGGTGCAGAATTCCACAGTTCCCTTAATTGTGGAATTCTGCACCTGGTGATTTTGTTGATTT	-	TGGAATTCTGCACCTGGTGATT	52	-	52	69	-	69
chr7:53825927:53826013:+	-45.3	CGAGACAGTGTCACTCAGAATTAAAAAACAATAACTGTGGTCTGTCAAGGTGACATTGTTTTTTATTCTGAGTGACACTGTCTTAGG	TCACTCAGAATTAAAAAACAATA	TTGTTTTTTATTCTGAGTGACA	395	2	393	472	2	470
chr7:83355557:83355637:+	-29.74	GCACCCACGTGGAGTGCTGGGTTCTGTAGGCCAGAGGTCTGAGGTAGTGGCTTTTAGAGCTCAGCATCTTTGGTAATGTTG	GGAGTGCTGGGTTCTGTAGGCC	GCTTTTAGAGCTCAGCATCTTT	1232	1204	11	1529	1483	15
chr7:164327476:164327555:+	-33.5	GTACTTGAAGAGAGGATACCCTTTGTATGTTCACTTGATTAATGGTGAATATACAGGGGGAGACTCTTATTTGCGTATCA	AGAGGATACCCTTTGTATGTTC	ATATACAGGGGGAGACTCTTAT	798	168	630	282	60	222	hsa-mir-1185-1
chr7:164328696:164328775:+	-33.5	GTACTTGAAGAGAGGATACCCTTTGTATGTTCACTTGATTAATGGTGAATATACAGGGGGAGACTCTTATTTGCGTATCA	AGAGGATACCCTTTGTATGTTC	ATATACAGGGGGAGACTCTTAT	798	168	630	282	60	222	hsa-mir-1185-2
chr7:30580134:30580209:-	-52.2	AGATAGTGTCCCTCAGGGCTGTAGAACAGGACTGGGATTACCGAAGCCCTGTTCTATGCCCTGAGGGACACTGAGC	CCTCAGGGCTGTAGAACAGGACT	CCCTGTTCTATGCCCTGAGG	35	35	-	81	80	1	hsa-mir-1266
chr7:60132106:60132186:-	-39.86	GAAGACAGTAAGTAGGGCTGGACCAGGCATGGCTCTGTTACTCACACATGCCTGAGTCCAATCTCTGCCTCACTGTCTTTA	AGTAGGGCTGGACCAGGCATG	-	43	43	-	48	48	-
chr7:86188750:86188827:-	-45.8	GTCTTTGCCCTGGACTTACTGCTGCCAGGGGATAAGGTGCTATTCCCCTGACCATAGTAAGTCCAGGGACAAGGATTG	TGGACTTACTGCTGCCAGGGGA	CCTGACCATAGTAAGTCCAGGG	109	109	-	114	113	1
chr7:123724249:123724326:-	-22.1	CTACACTCTGACACAATGGCTGTTGTTTTGGATCAGTGGCTACACTCTGACACAATGGCTGTTGTTTGCACTATATTA	ACACAATGGCTGTTGTTTTGGA	-	41	40	-	35	34	-
chr7:164844819:164844896:-	-36.6	CGCTGGGCGCACCCGTCCCGTTCGTCCCCGGACGTTGCTCTCTACCCCGGGAACGTCGAGACTGGAGCGCCCGAACTG	ACCCGTCCCGTTCGTCCCCGGA	CGGGAACGTCGAGACTGGAGC	82	2	80	35	1	34	hsa-mir-1247
chr8:12369632:12369713:+	-53.4	TGTGTTGCAGTGCCTGCTGTGGGGGCCCCGGCGCGAGCTGGTGCAGCAGCCGGGCACCTCGGAGGAGGCGCTGTGCGGCACG	TGCCTGCTGTGGGGGCCCCGGC	-	58	58	-	69	69	-
chr8:139852435:139852527:+	-28.4	TGGGCAAAGGAAGAACCAAGAATGGGCTGCCCTTGGGGAAAGAGGATCTAGGATCCAGTTGGTGCAGCTTATGGCTTGTCCCTGTGTGTACAG	AAGAACCAAGAATGGGCTGC	-	123	122	-	246	246	-
chr8:11661520:11661601:-	-32.2	AGACTCCTCCTGCAGCTCTGGTGGAAAACGGAGAAGACTTTTCCTTTCCTCCATCTCCCCCAGGGCCTGGTGGAGTGAGGCG	TGCAGCTCTGGTGGAAAACGGAG	-	43	43	-	54	54	-
chr8:96489944:96490019:-	-26.2	AGGAAAGAACACTGGACTTGGAGTCAGAAGACCTTCATCCAAGTCATTCCCTGCTCTAAGTCCCATTTCTGCTCCA	ACTGGACTTGGAGTCAGAAGA	-	145	145	-	239	239	-
chr9:6438074:6438156:+	-62.4	CCGGGCATCAGCTCCCACTGCAGAGGCTGGGGAGCCGGACAGCTCCCTTCCCAAGCTCTGCAGTGGGAACTGATGCCTGGAAC	GCTCCCACTGCAGAGGCTGGG	CAAGCTCTGCAGTGGGAACTGA	87	1	86	125	7	118	hsa-mir-3155
chr9:73887081:73887165:+	-49.3	CCTAACTGGGTTAGGGCCCTGGCTCCATCTCCTTTAGGAAAACCTTCTGTGGGGAGTGGGGCTTCGACCCTAACCCAGGTGGGCT	TTAGGGCCCTGGCTCCATCTCC	AGTGGGGCTTCGACCCTAACC	161	159	-	142	141	1	hsa-mir-1296
chr9:816770:816859:-	-47.3	TCTGTACCCCTGCCGCAACAAGGAAGGACAAGAGGTGTGAGCCATACTCCCGGCCTCCTGTCTTTCCTTGTTGGAGCAGGGATGTAAAAG	TGCCGCAACAAGGAAGGACAAG	CTGTCTTTCCTTGTTGGAGCAGG	47	28	18	334	77	253
chr9:103084702:103084783:-	-32.8	CCTACCAATCTCGACCGGACCTCGACCGGCTCGTCTGTGTTGCCAATCGACTCGGCGTGGCGTCGGTCGTGGTAGATAGGCG	TCGACCGGACCTCGACCGGCTC	ACTCGGCGTGGCGTCGGTCGTGG	3617	141	3476	6961	1933	5028	hsa-mir-1307
chrX:68990098:68990174:+	-35.3	GAATGCATGACTCTTCAACCTCAGGACTTGCAGAATTAATGGAATGCCGTCCTAAGGTTGTTGAGTTGTGCGTTTCT	CTCTTCAACCTCAGGACTTGC	CCGTCCTAAGGTTGTTGAGTT	266	6	260	378	23	355	hsa-mir-676
chrX:113236410:113236505:+	-43.4	GAGTTAAGAGTTCATTCGGCTGTCCAGATGTATCCAAGTATCCTCTGTTATTTGGCAATAAATACATCTGGGCAACTGACTGAACTTTTCGCTTTT	TTCATTCGGCTGTCCAGATGTA	CATCTGGGCAACTGACTGAACT	2009	1842	166	881	809	72	hsa-mir-1298
chrX:113271154:113271232:+	-33.8	CGGCATCTGCTGAGTACCGCCATGTCTGTTGGGCATCCACAGTCTCCCACCAGGCATTGTGGTCTCTGCTGACGCTTTG	TGAGTACCGCCATGTCTGTTGGG	CACCAGGCATTGTGGTCTCTGC	707	676	31	456	436	20	hsa-mir-1911
chrX:116634666:116634741:+	-31.6	CTCCCAAATATATATATATATGTACGTATGTGTATATAAATGTATACGTAGATATATATGTATTTTTGGTGGGTTT	TATATATATATGTACGTATG	TACGTAGATATATATGTATTTT	105	2	103	172	8	164	hsa-mir-1277
chrX:131717087:131717164:+	-22.4	ATCATTCAGGTGTGCTCAGCGCAAGGCATCCTGGGAAGTCAGTACTTGGGCCTTACCCTGAGTAGAGCAAATGGGACT	TGTGCTCAGCGCAAGGCATCCTGG	TGGGCCTTACCCTGAGTAGAGC	315	2	313	292	6	286
chrX:20545557:20545634:-	-42	TTTCTCGTAGTGGTGAAAGCTGGGAATGCAGAGTGTGCTAGAGAGGCTGTGTTCCCAGCATGCACCACTACCAGAGGT	TGGTGAAAGCTGGGAATGCAGA	-	423	423	-	66	66	-
